# Supplementary material for: Ribcage measurements indicate greater lung capacity in Neanderthals and Lower Pleistocene hominins compared to modern humans
Source: Commun Biol. 2018 Aug 16;1:117. doi: 10.1038/s42003-018-0125-4 (PMC6123625; doi:10.1038/s42003-018-0125-4)
Supplement: Supplementary file 3 — Supplementary Data 1 [file 42003_2018_125_MOESM3_ESM.xlsx]

## Sheet: Hoja1
	TLC (l)	Stature (cm)	TLC/S	Lean mass (kg)	TLC/M	Sex
2930151	6.22	167	0.037	59.9	0.104	Male
2466803	6.6	177	0.037	63.3	0.104	Male
2587539	7.72	177	0.044	70.6	0.109	Male
2657162	7.04	171	0.041	59.4	0.119	Male
2666564	7.54	172	0.044	56.8	0.133	Male
2699703	7.58	174	0.044	61.2	0.124	Male
2715683	6.64	166	0.04	41.9	0.158	Male
2723458	7.7	177	0.044	66.7	0.115	Male
2749218	7.9	171	0.046	46.2	0.171	Male
674564	7.43	180	0.041	62.1	0.12	Male
683814	7.5	174	0.043	60.8	0.123	Male
1497971	7.01	173	0.041	58.5	0.12	Male
152534	7.76	176	0.044	62.9	0.123	Male
158324	5.55	167	0.033	53.5	0.104	Male
1784006	7.31	170	0.043	46	0.159	Male
1989386	8.68	182	0.048	61.2	0.142	Male
2134971	6.14	173	0.035	62.5	0.098	Male
2147359	5.65	167	0.034	44.2	0.128	Female
1933028	5.83	167	0.035	41.9	0.139	Female
2664993	4.57	165	0.028	49.8	0.092	Female
1199748	5.11	153	0.033	32.3	0.158	Female
1231084	4.44	161	0.028	39.3	0.113	Female
853292	5.03	159	0.032	45.14	0.111	Female
1937532	4.37	156	0.028	40.07	0.109	Female
1687535	4.96	163	0.03	46.87	0.106	Female
1638379	4.33	254	0.017	41.41	0.105	Female
677093	5.04	162	0.031	52.92	0.095	Female
2508332	4.29	148	0.029	51.41	0.083	Female
796821	4.46	154	0.029	52.16	0.086	Female
675169	4.59	158	0.029	55.94	0.082	Female
627267	4.68	156	0.03	42.34	0.111	Female
616945	4.97	155	0.032	51.41	0.097	Female
611461	4.8	162	0.03	40.07	0.12	Female
929712	4.84	159	0.03	43.09	0.112	Female
942346	4.73	149	0.032	46.87	0.101	Female
1082701	4.86	156	0.031	51.41	0.095	Female
Kebara 2	9.04	166	0.054	65.02	0.139	Male
Tabun 1	5.85	156	0.038	47.7	0.125	Female
El Sidrón	9.03	-	-	-	-	-
ATD6	5.28	172.5	0.031	-	-	-
	8.7		0.05
