# Supplementary material for: Ribcage measurements indicate greater lung capacity in Neanderthals and Lower Pleistocene hominins compared to modern humans
Source: Commun Biol. 2018 Aug 16;1:117. doi: 10.1038/s42003-018-0125-4 (PMC6123625; doi:10.1038/s42003-018-0125-4)
Supplement: Supplementary file 4 — Supplementary Data 2 [file 42003_2018_125_MOESM4_ESM.xlsx]

## Sheet: Hoja1
	1st ribs	2nd ribs	3rd ribs	4th ribs	5th ribs	6th ribs	7th ribs	8th ribs	9th ribs	10th ribs	TLC
1199748	100.25	182.57	223.48	248.45	266.1	268.54	268.54	253.38	230.21	196.5	5.11
1231084	109.11	191.37	237.16	254.34	264.76	269.09	262.94	250.64	231.41	199.49	4.44
1497971	121.36	212.6	263.13	300.02	313.43	312.81	306.06	294.26	268.38	229.06	7.01
152534	118.14	216.09	261.68	292.6	310.62	316.74	307.12	287.12	263.12	225.03	7.76
158324	125.44	205.81	247.12	272.1	278.67	283.84	278.36	258.07	231.13	195.07	5.55
1784006	122.21	223.33	258.57	286.07	304.38	311.44	299.6	282.84	259.72	233.29	7.31
1933028	96.94	182.25	230.56	259.48	275.04	283.42	269.79	261.68	235.93	200.05	5.83
1989386	131.35	207.15	261.63	287.91	296.74	300.15	-	281.93	264.22	227.38	8.68
2147359	104.73	200.63	242.96	273.16	285.36	287.9	280.57	277.03	253.81	209.01	5.65
2466803	120.17	216.56	266.23	291.1	307.22	306.73	306.06	282.16	260.19	226.44	6.6
2587539	130.49	213.37	264.68	292.35	309.83	309.91	305.82	288.17	262.93	228.07	7.72
2657162	112.7	203.8	252	284.73	304.51	312.96	290.49	276.69	251.14	213.21	7.04
2664993	116.2	206.08	247.19	265.95	274.02	278.37	274.03	257.86	234.1	200.61	4.57
2666564	99.31	181.24	243.12	273.61	282.87	292.27	289.54	288.27	263.14	233.07	7.54
2699703	132.76	216.07	261.54	287.1	307.4	312.95	303.43	284.45	258.45	220.31	7.58
2715683	128.14	202.74	248.15	270.55	285.18	289.31	290.21	277.84	251.47	217.04	6.64
2723458	119.01	221.46	270.3	289.03	305.44	316.07	309.11	298	270.23	239.52	7.7
2749218	117.06	193.39	245.28	271.63	287.29	293.79	290.24	281.96	261.02	222.75	7.9
2930151	100.82	186.61	237.8	266.56	283.04	289.13	287.93	282.83	261.7	223.22	6.22
674564	123.75	207.65	274.13	295.72	307.14	309.81	300.26	284.66	259.11	223.86	7.43
683814	111.33	202.24	251.86	284.1	303.29	307.46	299.98	283.62	258.14	236.67	7.5
2134971	119.52	213.27	253.97	282.96	294.14	300.7	287.71	274.3	246.43	206.2	6.14
1082701	89.35	183.93	230.98	257.09	268.79	265.63	261.83	243.39	217.38	-	4.86
1638379	99.49	173.44	215.97	238.33	252.45	260.84	251.78	243.31	220.45	189.61	4.33
1687535	116.02	205.99	246.72	268.43	280.16	285.79	287.74	276.31	259.64	203.03	4.96
1937532	98.93	181.08	227.39	246.15	256.51	254.65	248.08	237.71	219.25	190.95	4.37
2508332	114.1	174.5	216.71	243.43	259.25	261.93	257.24	250.42	230.31	216.99	4.29
611461	106.08	184.28	223.13	256.05	271.16	279.48	273.49	261.7	221.5	191.14	4.8
616945	110.7	188.38	231.03	255.94	261.89	260.93	258.2	242.99	221.5	-	4.97
627267	86.33	164.61	231.6	243.48	253.21	259.68	256.53	245.88	223.7	204.05	4.68
675169	114.21	196.58	231.6	250.1	263.25	268.08	262.81	252.19	229.8	203.43	4.59
677093	112.71	196.35	250.2	276.39	285.11	283.7	284.99	265.49	234.74	205.2	5.04
796821	96.03	184.29	229.05	250.48	259.65	258.68	257.61	239.33	211.58	185.64	4.46
853292	104.37	202.09	247.81	272.43	281.35	280.24	270.33	250.68	228.31	193.49	5.03
929712	101.25	188.61	236.47	260.83	278.59	287.57	278.09	265.41	239.58	190.86	4.84
942346	102.63	171.11	218.49	245.87	257.85	256.97	251.69	239.11	214.26	-	4.73
Kebara 2	-	-	-	-	-	-	271.62	-	-	244.16
Tabun 1	-	-	-	-	-	284.15	284.62	262.77	-
El Sidrón	-	-	-	-	292.67	-	345.87	-	-	250.24
ATD6	-	-	-	-	325.83	-	-		-
